# Supplementary material for: Antioxidant and Anti-Inflammatory Effects of 6,3’,4´- and 7,3´,4´-Trihydroxyflavone on 2D and 3D RAW264.7 Models
Source: Antioxidants (Basel). 2023 Jan 16;12(1):204. doi: 10.3390/antiox12010204 (PMC9855077; doi:10.3390/antiox12010204)
Supplement: Supplementary file 1 [file antioxidants-12-00204-s001.zip]

Archive with 17 entries (16 files):
- antioxidants-2146090-supplementary.pdf
- file S1 Western Blots/
- file S1 Western Blots/.DS_Store
- file S1 Western Blots/actin _2.tif
- file S1 Western Blots/actin_1.tif
- file S1 Western Blots/actin_34.tif
- file S1 Western Blots/actin_56 (COX-2).tif
- file S1 Western Blots/actin_56 (iNOS).tif
- file S1 Western Blots/COX-2_1.tif
- file S1 Western Blots/COX-2_2.tif
- file S1 Western Blots/COX-2_34.tif
- file S1 Western Blots/COX-2_56.tif
- file S1 Western Blots/iNOS_1.tif
- file S1 Western Blots/iNOS_2.tif
- file S1 Western Blots/iNOS_34.tif
- file S1 Western Blots/iNOS_56.tif
- file S1 Western Blots/Sample sequence.txt
