# Supplementary material for: Antioxidant and Anti-Inflammatory Effects of 6,3’,4´- and 7,3´,4´-Trihydroxyflavone on 2D and 3D RAW264.7 Models
Source: Antioxidants (Basel). 2023 Jan 16;12(1):204. doi: 10.3390/antiox12010204 (PMC9855077; doi:10.3390/antiox12010204)
Supplement: Supplementary file 1 [file antioxidants-12-00204-s001.zip › file S1 Western Blots/Sample sequence.txt]

Blots 1,2       2DCTRL 3DCTRL 2DLPS 3DLPS 2D634 3D634 2D734 3D734 
Blots 3,4                     2DLPS 3DLPS 2D634 3D634 2D734 3D734 
Blots 5(COX-2)  2DCTRL 3DCTRL 2DLPS 3DLPS 2D634 3D634 2D734 3D734 
Blots 6(COX-2)                2DLPS 3DLPS 2D634 3D634 2D734 3D734
Blots 5,6(iNOS) 2DCTRL 3DCTRL 2DLPS 3DLPS 2D634 3D634 2D734 3D734
